# Supplementary material for: Leptospira gorisiae sp. nov, L. cinconiae sp. nov, L. mgodei sp. nov, L. milleri sp. nov and L. iowaensis sp. nov: five new species isolated from water sources in the Midwestern United States
Source: Int J Syst Evol Microbiol. 2025 Jan 7;75(1):006595. doi: 10.1099/ijsem.0.006595 (PMC11706286; doi:10.1099/ijsem.0.006595)
Supplement: Uncited Supplementary Material 2. [file ijsem-75-06595-s002.xlsx]

## Sheet: Supplementray Table 1
Supplementary Table 1
Reference Genomes of Leptospira species
Species	Serovar	Strain	Clade	RefSeq	Country	Source	Contigs	Size	N50	L50	GC_%	Comment
L_alexanderi	Manhao3	L60	P1	GCF_000243815.2	China	Human	63	4223089	156869	10	40.2
L_alstonii	Pinchang	80-412	P1	GCF_000332555.2	China	Amphibian	67	4437303	152980	11	42.5
L_borgpetersenii	Hardjo-bovis	L550	P1	GCF_000013945.1	Australia	Human	2	3931782	3614446	1	40.23
L_interrogans	Lai	56601	P1	GCF_000092565.1	China	Human	2	4698134	4338762	1	35.02
L_kirschneri	Valbuzzi	200702274	P1	GCF_000244515.1	France	Human	22	4317431	359987	5	35.89
L_mayottensis		200901116	P1	GCA_000306675.3	Mayotte	Human	67	4135276	170450	7	39.49
L_noguchii	Panama	CZ 214T	P1	GCF_000306255.2	Panama	Other mammal	35	4710917	280299	6	35.54
L_santarosai	Shermani	LT821	P1	GCF_000313175.2	Panama	Rat	2	3983611	3659905	1	41.82
L_weilii	Topaz	LT2116	P1	GCF_000244815.1	Australia	Human	83	4323312	141068	10	40.46
L_kmetyi	Malaysia	Bejo-Iso9	P1	GCF_000243735.2	Malaysia	Environment	4	4418431	3808637	1	44.82
L_ellisii		AT17-C-A5	P1	GCA_002811955.2	New Caledonia	Environment	68	4302282	190896	8	47.5	NPEF00000000.2 (new accession number)
L_barantonii		FH4-C-A1	P1	GCF_002811925.1	New Caledonia	Environment	17	4392226	347630	4	43.96
L_adleri		FH2-B-C1	P1	GCF_002811845.1	New Caledonia	Environment	51	4388198	202560	8	43.82
L_gomenensis		201800299	P1	GCF_004770605.1	New Caledonia	Environment	72	4276968	211316	8	46.12
L_tipperaryensis		GWTS	P1	GCF_001729245.1	Ireland	Other mammal	2	4591888	4105414	1	42.42
L_stimsonii		Yale	P1	GCF_003545885.1	USA	Freshwater	43	4836182	623593	3	42.65	L_putramalaysiae as later heterotypic synonym
L_yasudae		F1	P1	GCF_003545925.1	Brazil	Environment	24	4444162	589757	3	45.49	L_dzianensis as later heterotypic synonym
L_ainazelensis		201903071	P1	GCF_016918785.1	Algeria	Freshwater	78	4859235	199138	8	42.62
L_ainlahdjerensis		201903070	P1	GCF_016919175.1	Algeria	Freshwater	84	4842371	127634	13	42.54
L_sanjuanensis		LGVF02	P1	GCF_022267325.1	Puerto Rico	Environment	3	4503289	3958157	1	45.06
L_broomii	Hurstbridge	5399	P2	GCF_000243715.2	Denmark	Human	12	4395904	2457338	1	42.99
L_fainei	Hurstbridge	BUT6	P2	GCF_000306235.2	Australia	Pig	13	4287324	579278	2	43.53
L_inadai	Lyme	10	P2	GCF_000243675.2	USA	Human	26	4457485	810442	3	44.61
L_licerasiae	Varillal	VAR010	P2	GCF_000244755.1	Peru	Human	13	4210826	553148	2	41.13
L_wolffii	Khorat	Khorat-H2	P2	GCF_000306115.2	Thailand	Human	23	4400835	916783	3	45.58
L_venezuelensis		CLM-R50	P2	GCF_002150055.1	Venezuela	Human	21	4308115	896129	2	39.19
L_haakeii		AT17-C-A2	P2	GCF_002812225.1	New Caledonia	Soil	37	4191631	324807	4	39.81
L_hartskeerlii		MCA1-C-A1	P2	GCF_002811505.1	New Caledonia	Soil	31	4048089	406654	4	40.47
L_neocaledonica		ES4-C-A1	P2	GCF_002812205.1	New Caledonia	Soil	38	4213808	452736	5	40.17
L_perolatii		FH1-B-B1	P2	GCF_002811875.1	New Caledonia	Soil	49	3985918	332586	4	42.36
L_saintgironsiae		FH4-C-A2	P2	GCF_002811765.1	Malaysia	Environment	42	4083319	551160	3	39.11
L_andrefontaineae		201800301	P2	GCF_004770105.1	New Caledonia	Environment	26	4280350	460372	4	39.94
L_dzoumogneensis		201601113	P2	GCF_004770895.1	Mayotte	Environment	28	4118320	585855	3	40.99
L_fletcheri		SCW15	P2	GCF_004769195.1	Malaysia	Environment	14	3733663	474571	2	47.35
L_fluminis		SCS5	P2	GCF_004771275.1	Malaysia	Environment	18	3746420	325090	4	47.7
L_johnsonii		E8	P2	GCF_003112675.1	Japan	Environment	20	4063992	508309	2	41.26
L_koniamboensis		201800265	P2	GCF_004769555.1	New Caledonia	Environment	12	4319728	868904	2	38.97
L_langatensis		SCW18	P2	GCF_004769595.1	Malaysia	Environment	11	4089386	548229	4	44.79
L_sarikeiensis		201702455	P2	GCF_004769615.1	Malaysia	Environment	44	4373171	278101	5	40.27
L_selangorensis		SCW17	P2	GCF_004769405.1	Malaysia	Environment	27	4189721	523715	4	39.99
L_semungkikensis		SSS9	P2	GCF_004770055.1	Malaysia	Environment	22	3942365	832702	2	42.76
L_biflexa	Patoc	Patoc 1 (Patoc)	S1	GCF_000017685.1	Italy	Environment	3	3951448	3599677	1	38.89
L_yanagawae	Saopaulo	ATCC700523	S1	GCF_000332475.2	Brazil	Environment	47	4056240	330086	3	38.23
L_levettii		MCA2-B-A1	S1	GCF_002812085.1	New Caledonia	Environment	14	3875926	772998	2	37.61
L_bouyouniensis		201601297	S1	GCF_004770445.1	Mayotte	Environment	26	4099581	942431	2	37.06
L_ellinghausenii		E18	S1	GCF_003114815.1	Japan	Environment	27	4193578	397404	2	37.35
L_jelokensis		201702419	S1	GCF_004769775.1	Malaysia	Environment	42	4123596	800878	2	38.9
L_kemamanensis		201702454	S1	GCF_004769665.1	Malaysia	Environment	49	3768471	224302	6	38.9
L_meyeri	Hardjo	Went5	S1	GCF_000304275.1	Canada	Unknown	7	4188061	2478877	1	38.03
L_terpstrae	Hualin	LT 11-33 = ATCC 700639	S1	GCF_000332495.1	China	Environment	23	4092188	372285	3	38.21
L_vanthielii	Holland	WaZ Holland = ATCC 700522	S1	GCF_000332455.1	Netherlands	Environment	89	4232327	164554	9	38.9
L_wolbachii	Codice	CDC	S1	GCF_000332515.2	USA	Environment	25	4081981	2540234	1	39.15
L_brenneri		JW2-C-A2	S1	GCF_002812125.1	New Caledonia	Environment	33	4113151	489086	4	38.34
L_harrisiae		FH2-B-A1	S1	GCF_002811945.1	New Caledonia	Environment	17	3946761	2088660	1	37.86
L_bandrabouensis		201601298	S1	GCF_004770905.1	Mayotte	Environment	18	4027080	2180649	1	37.88
L_bourretii		201800280	S1	GCF_004769285.1	New Caledonia	Environment	29	4234564	708835	2	38.24
L_congkakensis		201702421	S1	GCF_004770265.1	Malaysia	Environment	24	4003841	682760	3	38.23
L_kanakyensis		201800292	S1	GCF_004769235.1	New Caledonia	Environment	26	4137313	1010756	2	38.5
L_montravelensis		201800279	S1	GCF_004769455.1	New Caledonia	Environment	35	4082263	1385913	2	37.4
L_mtsangambouensis		201601298	S1	GCF_004770475.1	Mayotte	Environment	17	4083444	1411831	2	38.2
L_noumeaensis		201800287	S1	GCF_004770765.1	New Caledonia	Environment	39	4107975	616770	2	38.29
L_perdikensis		201702692	S1	GCF_004769575.1	Malaysia	Environment	19	4001187	832751	2	38.5
L_abararensis		201903074	S1	GCF_016918735.1	Algeria	Freshwater	63	4175829	191231	7	39.09
L_chreensis		201903075	S1	GCF_016919165.1	Algeria	Freshwater	73	4487015	122992	11	39.78
L_idonii		201300427	S2	GCF_004770995.1	Japan	Environment	78	4086283	195150	7	41.15
L_ilyithenensis		201400974	S2	GCF_004771005.1	Algeria	Environment	63	4207523	266913	5	40.54
L_kobayashii		E30	S2	GCF_003114835.1	Japan	Environment	25	4294786	382600	4	40.68
L_ognonensis		201702476	S2	GCF_004770745.1	France	Environment	60	3987421	305521	5	39.66
L_ryugenii		YH101	S2	GCF_003114855.1	Japan	Environment	24	3951395	715814	3	39.92

## Sheet: Supplementary Table 2
Supplementary Table 2
Average nucleotide identity (ANI) for each of the 5 new species against reference genomes
	Leptospira cinconiae sp. nov.	Leptospira gorisiae sp. nov.	Leptospira iowaensis sp. nov.	Leptospira mgodei sp. nov.	Leptospira milleri sp. nov.
Leptospira abararensis str. 201903074	0.653065	0.65112	0.766529	0.889653	0.765942
Leptospira adleri str. FH2-B-C1	0.680591	0.784308	0.649406	0.651389	0.652241
Leptospira ainazelensis str. 201903071	0.680656	0.786473	0.650181	0.652932	0.652445
Leptospira ainlahdjerensis str. 201903070	0.67918	0.78442	0.651925	0.654414	0.653898
Leptospira alexanderi sv. Manhao 3 str. L 60	0.681559	0.77513	0.650951	0.653812	0.653857
Leptospira alstonii sv. Pingchang str. 80-412	0.682688	0.78377	0.64982	0.653575	0.651287
Leptospira andrefontaineae str. 201800301	0.861969	0.678944	0.655003	0.655749	0.653493
Leptospira bandrabouensis str. 201601111	0.65051	0.652152	0.77295	0.820345	0.770124
Leptospira barantonii str. FH4-C-A1	0.683397	0.782957	0.649836	0.651915	0.652781
Leptospira biflexa sv. Patoc str. Patoc 1 Paris	0.651184	0.651499	0.814228	0.77063	0.805863
Leptospira borgpetersenii sv. Hardjo-bovis str. L550	0.681363	0.774246	0.651158	0.653669	0.652518
Leptospira bourretii str. 201800280	0.652758	0.65264	0.774223	0.819293	0.771197
Leptospira bouyouniensis str. 201601297	0.651542	0.649426	0.813713	0.770145	0.805314
Leptospira brenneri str. JW2-C-A2	0.653587	0.653287	0.77039	0.81965	0.768678
Leptospira broomii sv. Hurstbridge str. 5399	0.705554	0.677747	0.648155	0.649549	0.647569
Leptospira chreensis str. 201903075	0.651487	0.65256	0.767715	0.847205	0.76977
Leptospira cinconiae sp. nov.	0.997946	0.682208	0.64974	0.654304	0.650202
Leptospira congkakensis str. 201702421	0.65384	0.653461	0.773248	0.82549	0.769106
Leptospira dzoumogneensis str. 201601113	0.864378	0.680085	0.651379	0.65448	0.651571
Leptospira ellinghausenii str. E18 LEL	0.650718	0.650622	0.830628	0.768952	0.813687
Leptospira ellisii ATI7-C-A5	0.676689	0.762194	0.64739	0.649087	0.648845
Leptospira fainei sv. Hurstbridge str. BUT 6	0.705612	0.677432	0.646762	0.65224	0.647343
Leptospira fletcheri str. SSW15	0.706559	0.679878	0.646099	0.648364	0.646153
Leptospira fluminis str. SCS5	0.706126	0.679702	0.64737	0.648473	0.646928
Leptospira gomenensis str. 201800297	0.679646	0.761367	0.648013	0.65151	0.65085
Leptospira gorisiae sp. nov.	0.682077	0.99543	0.651851	0.654837	0.653043
Leptospira haakeii str. ATI7-C-A2	0.857835	0.677754	0.655094	0.6549	0.653926
Leptospira harrisiae str. FH2-B-A1	0.653886	0.653298	0.77271	0.819833	0.770463
Leptospira hartskeerlii str. MCA1-C-A1	0.862424	0.678041	0.652479	0.654681	0.652991
Leptospira idonii str. 201300427	0.661057	0.659914	0.699188	0.701055	0.700703
Leptospira ilyithenensis str. 201400974	0.659288	0.661486	0.695638	0.698503	0.697018
Leptospira inadai sv. Lyme str. 10	0.707408	0.678873	0.648741	0.649258	0.647317
Leptospira interrogans sv. Lai str. 56601	0.68062	0.766334	0.655089	0.656137	0.657433
Leptospira iowaensis sp. nov.	0.649797	0.651932	0.998219	0.7684	0.808528
Leptospira jelokensis str. 201702419	0.652709	0.650751	0.806657	0.767846	0.799776
Leptospira johnsonii str. E8 LJO	0.873856	0.679245	0.651713	0.654931	0.652824
Leptospira kanakyensis str. 201800292	0.653467	0.651283	0.772804	0.820975	0.770445
Leptospira kemamanensis str. 201702454	0.652384	0.651746	0.82863	0.77261	0.812113
Leptospira kirschneri sv. Valbuzzi str. 200702274	0.682562	0.767681	0.65278	0.654549	0.655288
Leptospira kmetyi sv. Malaysia str. Bejo-Iso9	0.681671	0.784082	0.650593	0.651552	0.650882
Leptospira kobayashii E30 DNA	0.660182	0.660919	0.696017	0.698019	0.697598
Leptospira koniambonensis str. 201800265	0.857336	0.677808	0.654066	0.657002	0.653602
Leptospira langatensis str. 201702690	0.756726	0.676525	0.648833	0.65224	0.650405
Leptospira levettii str. MCA2-B-A1	0.650574	0.650788	0.827916	0.768972	0.813172
Leptospira licerasiae sv. Varillal str. VAR 010 7180000002864	0.857687	0.679835	0.65182	0.655183	0.651505
Leptospira mayottensis 200901116	0.681825	0.772171	0.652616	0.655227	0.655409
Leptospira meyeri sv. Hardjo str. Went 5	0.652384	0.652719	0.769733	0.816872	0.769733
Leptospira mgodei sp. nov.	0.654095	0.655037	0.768434	0.999471	0.767845
Leptospira milleri sp. nov.	0.650181	0.653025	0.808631	0.767679	0.999448
Leptospira montravelensis str. 201800279	0.652225	0.652286	0.773551	0.819083	0.770851
Leptospira mtsangambouensis str. 201601298	0.652637	0.653146	0.773982	0.81992	0.771445
Leptospira neocaledonica str. ES4-C-A1	0.86683	0.679527	0.653117	0.65616	0.653232
Leptospira noguchii sv. Panama str. CZ214	0.681178	0.765781	0.656619	0.656349	0.655769
Leptospira noumeaensis str. 201800287	0.653043	0.653593	0.772273	0.819187	0.770729
Leptospira ognonensis str. 201702476	0.648706	0.648931	0.694531	0.695855	0.694803
Leptospira perdikensis str. 201702692	0.65188	0.652619	0.770999	0.834176	0.769747
Leptospira perolatii str. FH1-B-B1	0.698231	0.676263	0.649807	0.65174	0.649668
Leptospira ryugenii str. YH101 LRY	0.648662	0.646427	0.689604	0.687267	0.688177
Leptospira saintgironsiae str. FH4-C-A2	0.859221	0.678799	0.655165	0.658018	0.654805
Leptospira sanjuanensis str. LGVF02 FAT2 4	0.68079	0.779428	0.649159	0.65391	0.652473
Leptospira santarosai sv. Shermani str. LT 821	0.681107	0.774573	0.651376	0.653802	0.65437
Leptospira sarikeiensis str. 201702455	0.801553	0.680391	0.652419	0.65395	0.655016
Leptospira selangorensis str. SSW17	0.863207	0.678934	0.653009	0.656204	0.652951
Leptospira semungkisensis str. SSS9	0.75629	0.678252	0.649856	0.652464	0.652863
Leptospira stimsonii str. Yale	0.679724	0.781825	0.650476	0.652861	0.651228
Leptospira terpstrae sv. Hualin str. LT 11-33	0.653617	0.652421	0.770705	0.857986	0.767976
Leptospira tipperaryensis str. GWTS#1	0.681833	0.789389	0.652676	0.655145	0.65222
Leptospira vanthielii sv. Holland str. Waz Holland	0.652213	0.652955	0.769476	0.886724	0.76679
Leptospira venezuelensis str. CLM-R50	0.852246	0.677978	0.653987	0.655477	0.652678
Leptospira weilii sv. Topaz str. LT2116	0.681073	0.773139	0.651586	0.653298	0.652508
Leptospira wolbachii sv. Codice str. CDC	0.652619	0.652889	0.77199	0.868174	0.768159
Leptospira wolffii sv. Khorat str. Khorat-H2	0.740346	0.678347	0.648914	0.651824	0.64961
Leptospira yanagawae sv. Saopaulo str. Sao Paulo	0.650737	0.652145	0.810233	0.767556	0.799714
Leptospira yasudae str. F1	0.681406	0.780312	0.649491	0.651463	0.650633

## Sheet: Supplementary Table 3
Supplementary Table 3
Polyclonal reference antisera
Number	Serogroup	Serovar	Strain
1	Australis	Australis	Ballico
2	Australis	Bratislava	Jez Bratislava
3	Autumnalis	Bangkinang	Bangkinang I
4	Autumnalis	Butembo	Butembo
5	Autumnalis	Carlos	C3
6	Autumnalis	Rachmati	Rachmat
7	Ballum	Ballum	Mus 127
8	Ballum	Kenya	Njenga
9	Bataviae	Bataviae	Swart
10	Canicola	Canicola	Hond Utrecht IV
11	Canicola	Schueffneri	Vleermuis 90 C
12	Celledoni	Celledoni	Celledoni
13	Cynopteri	Cynopteri	3522 C
14	Djasiman	Djasiman	Djasiman
15	Grippotyphosa	Grippotyphosa	Moskva V
16	Grippotyphosa	Huanuco	M 4
17	Hebdomadis	Hebdomadis	Hebdomadis
18	Hebdomadis	Worsfoldi	Worsfold
19	Icterohaemorrhagiae	Copenhageni	M20
20	Icterohaemorrhagiae	Icterohaemorrhagiae	RGA
21	Javanica	Poi	Poi
22	Louisiana	Louisiana	LSU 1945
23	Manhao	Manhao	L 60
24	Mini	Mini	Sari
25	Panama	Panama	CZ 214 K
26	Pomona	Pomona	Pomona
27	Pyrogenes	Pyrogenes	Salinem
28	Sarmin	Rio	Rr 5
29	Sarmin	Weaveri	CZ 390
30	Sejroe	Hardjo type Prajitno	Hardjoprajitno
31	Sejroe	Saxkoebing	Mus 24
32	Shermani	Shermani	1342 K
33	Tarassovi	Bakeri	LT 79
34	Tarassovi	Mogden	Compton
35	Tarassovi	Rama	316
36	Tarassovi	Tarassovi	Perepelitsin
37	Semaranga	Patoc	Patoc I
38	Hurstbridge	Hurstbridge	BUT 6
39	Ranarum	Ranarum	ICF
40	Genomospecies 1	Sichuan	79601
41			Difco contaminant
42	Lyme	Lyme	10
43	Undesignated	Undesignated	B5-022
44	Undesignated	Khorat	Khorat-H2
45	Hurstbridge	Hurstbridge type HB6	5399
46	Codice	Codice	CDC
47	Holland	Holland	WaZ Holland
	Species		Strain
48	Leptonema	Illini	3055
